# Supplementary material for: Early Predictors of Clinical Deterioration in a Cohort of 239 Patients Hospitalized for Covid-19 Infection in Lombardy, Italy
Source: J Clin Med. 2020 May 20;9(5):1548. doi: 10.3390/jcm9051548 (PMC7290833; doi:10.3390/jcm9051548)
Supplement: Supplementary file 1 [file jcm-09-01548-s001.zip]

Archive with 4 entries (4 files):
- Supplementary Appendix 1 --- Figure S1.doc
- Supplementary Appendix 2 --- Figure S2.doc
- Supplementary Appendix 3 --- Figure S3.doc
- Supplementary Appendix 4 --- Humanitas Covid-19 Task Force.doc
